# Supplementary material for: The Ottawa Score Performs Poorly to Identify Cancer Patients at High Risk of Recurrent Venous Thromboembolism: Insights from the TROPIQUE Study and Updated Meta-Analysis
Source: J Clin Med. 2022 Jun 28;11(13):3729. doi: 10.3390/jcm11133729 (PMC9267563; doi:10.3390/jcm11133729)
Supplement: Supplementary file 1 [file jcm-11-03729-s001.zip]

Archive with 1 entries (1 files):
- jcm-1759730-supplementary.pdf
